# Supplementary material for: Cytomegalovirus Reinfections Stimulate CD8 T-Memory Inflation
Source: PLoS One. 2016 Nov 21;11(11):e0167097. doi: 10.1371/journal.pone.0167097 (PMC5117776; doi:10.1371/journal.pone.0167097)
Supplement: S2 File — Flow FCS files for Fig 1A–1H. (ZIP) [file pone.0167097.s002.zip]

Archive with 8 entries (8 files):
- 35 Berg-12.038
- 41 Berg-18.044
- 3 Berg-3.006
- 10 Berg-10.013
- 12 Berg-12.015
- 19 Berg-19.022
- 27 Berg-4.030
- 31 Berg-8.034
